# Supplementary material for: Characterization of the Increase in Narcolepsy following the 2009 H1N1 Pandemic in Sweden
Source: J Clin Med. 2024 Jan 23;13(3):652. doi: 10.3390/jcm13030652 (PMC10856509; doi:10.3390/jcm13030652)
Supplement: Supplementary file 1 [file jcm-13-00652-s001.zip]

Archive with 1 entries (1 files):
- jcm-2804176-supplementary.pdf
